# Supplementary material for: Impact of Pain Education on Pain Relief in Oncological Patients: A Narrative Review of Systematic Reviews and Meta-Analyses
Source: Cancers (Basel). 2025 May 16;17(10):1683. doi: 10.3390/cancers17101683 (PMC12110527; doi:10.3390/cancers17101683)
Supplement: Supplementary file 1 [file cancers-17-01683-s001.zip]

Archive with 1 entries (1 files):
- cancers-3582373-supplementary.pdf
